# Supplementary material for: Effects of biological sex mismatch on neural progenitor cell transplantation for spinal cord injury in mice
Source: Nat Commun. 2022 Sep 14;13:5380. doi: 10.1038/s41467-022-33134-x (PMC9474813; doi:10.1038/s41467-022-33134-x)
Supplement: Supplementary file 4 — Source Data [file 41467_2022_33134_MOESM4_ESM.xlsx]

## Sheet: Fig 1b
Figure 1b
1Kb DNA ladder

## Sheet: Fig 2b
Figure 2b
GM	MM	MX	MF	FF	FX	FM
101748	84424.5	102566	81521.1	81736.8	86374.8	84369.1
93295.4	68004.4	97547.9	106102	84087.9	111060	56363.8
89537.9	84736.5	90623	92109.4	96532.3	81746	85852.2
95474.6	76710.6	82951.2	61155.6	74417.5	69594.1	96992.5
104767	53543.1	108267	70791.9	99187.6	100344	86416
	116816	76972.6	83986.1	90637.8		79739.2
	106158		107257	75443.3		74016.7
	91307.3		91063.3			53028.9
	79060.7		84587.9			66538.8
						59941.6

## Sheet: Fig 2d
Figure 2d
MM	MX	MF	FF	FX	FM
1.53963	2.06765	2.24188	1.23456	2.15916	2.40807
2.00212	2.29983	1.45827	1.41679	1.89587	1.20349
1.11965	2.01054	1.0344	1.9166	1.752	1.46438
1.30602	1.01533	1.9488	1.5981	2.94869	2.09489
2.20783	2.06047	2.08318	1.66363	1.63815	1.60434
2.03969	2.23168	1.8095	1.40161	2.61122	2.28971
1.48685	2.23509	1.48719	3.75344		2.34
2.24467	2.67683	1.20078	2.29599		2.64548
3.50401					1.75177
					2.46522

## Sheet: Fig 2e
Figure 2e
MM	MX	MF	FF	FX	FM
0.955687	1.92689	1.03314	1.08082	1.64877	1.79998
1.57966	1.7041	1.11763	1.37621	1.46885	1.36211
1.03731	2.02076	0.866586	1.02736	1.13917	1.04116
1.06524	0.74144	1.32506	1.80841	1.64151	1.79626
1.33382	1.14071	1.72333	1.07426	1.3969	1.05188
1.48046	1.62143	1.41812	0.989506	1.40532	1.65046
1.19176	1.64217	1.06083	2.7611		1.39399
1.46417	0.922146	1.059	1.26522		1.72947
1.83646					1.43369
					2.03375

## Sheet: Fig 2f
Figure 2f
	MM									MX					MF									FF								FX						FM
-5000	0	0	0	0	0	0	0	0	0	0	0	0	0	0	0	0	0	0	0	0	0	0	0	0	0	0	0	0	0	0	0	0	0	0	0	0	0	0	0	0	0	0	0	0	0	0	0
-4500	0	0	0	8.4	0	0	0	0	0	4	0	0	8	0	0	0	0	0	1.2	0	0	12	7.2	0	0	0	0	0	2.4	0	0	0	0	0	0	2.4	0	0	0	0	0	0	0	0	0	0	0
-4000	0	0	0	8.4	6	8	6	0	0	8	0	4	12	2.4	0	1.2	6	12	3.6	0	0	6	12	0	10	0	6	4.8	16	0	0	0	0	0	0	0	0	0	0	0	0	0	0	3	6	0	0
-3500	12	3.6	9	6	7.2	14	3	0	4	0	0	0	12	7.2	0	12	6	14	2.4	1.5	2	3	14.4	0	8	1.2	25.2	7.2	20	2.4	0	0	0	0	0	4.8	0	0	3.6	0	0	0	0	0	0	0	0
-3000	12	10.8	16.5	21.6	12	14	5	1.5	20	4	0	0	4	2.4	0	16.8	6	20	4.8	6	6	6	26.4	8	20	3.6	33.6	12	24	0	0	2.4	12	12	0	7.2	0	1.5	7.2	0	0	0	0	0	12	4.8	3
-2500	15.6	20.4	33	27.6	19.2	14	11	7.5	44	12	0	4	4	7.2	8	20.4	9	32	6	12	16	12	24	10	26.667	7.2	46.8	21.6	44	9.6	24	9.6	4	18	0	7.2	0	9	8.4	2	2	3	3	0	15	7.2	3
-2000	24	21.6	28.5	37.2	21.6	16	9	7.5	48	8	6	0	16	9.6	8	26.4	13.5	38	22.8	18	20	27	26.4	8	36	19.2	51.6	36	36	16.8	24	7.2	0	26	0	12	0	33	13.2	4	2	6	0	6	30	7.2	12
-1500	40.8	33.6	37.5	40.8	34.8	16	12	7.5	28	28	12	28	24	24	18	37.2	15	64	30	21	26	39	28.8	2	54	31.2	61.2	52.8	40	40.8	12	26.4	4	30	0	7.2	0	39	24	12	28	15	9	21	33	7.2	24
-1000	68.4	44.4	42	55.2	51.6	30	23	13.5	76	32	6	36	32	62.4	40	49.2	30	84	40.8	33	46	72	67.2	10	60	45.6	90	69.6	66	48	36	57.6	12	54	0	12	4.8	54	42	36	50	33	6	39	42	12	18
-500	73.2	48	55.5	61.2	73.2	62	45	24	128	136	36	108	72	81.6	48	93.6	54	88	56.4	45	82	120	100.8	22	70	66	169.2	122.4	132	88.8	72	108	52	88	24	38.4	31.2	60	58.8	52	80	45	21	63	87	14.4	51
500	86.4	73.2	70.5	64.8	72	60	44	22.5	88	160	42	140	88	98.4	52	79.2	63	64	56.4	33	94	129	81.6	6	50.667	49.2	121.2	90	142	96	96	112.8	56	106	12	24	38.4	79.5	50.4	84	64	54	24	48	69	14.4	30
1000	62.4	46.8	42	52.8	54	30	19	15	56	56	30	64	32	40.8	30	50.4	33	60	57.6	15	56	78	57.6	0	44	25.2	102	64	86	60	24	62.4	28	38	0	24	19.2	58.5	32.4	52	40	21	6	18	42	4.8	3
1500	44.4	25.2	34.5	40.8	37.2	34	8	10.5	48	24	6	44	28	36	16	42	12	32	34.8	10.5	32	36	48	0	27.333	12	69.6	32	94	19.2	36	45.6	8	16	0	7.2	9.6	40.5	18	13	30	3	3	21	21	4.8	0
2000	31.2	9.6	28.5	22.8	20.4	16	9	10.5	24	0	12	36	8	14.4	20	36	10.5	22	22.8	9	8	48	26.4	2	28.667	8.4	40.8	22	62	7.2	24	21.6	0	4	0	2.4	14.4	21	8.4	4	18	3	0	6	15	0	0
2500	22.8	8.4	18	13.2	13.2	18	2	7.5	24	0	0	32	12	14.4	8	21.6	3	38	10.8	3	4	36	7.2	0	17.333	4.8	36	8	56	4.8	36	21.6	0	4	0	4.8	4.8	13.5	10.8	1	16	0	9	0	18	0	0
3000	12	6	19.5	10.8	4.8	14	1	6	24	0	0	4	4	2.4	0	21.6	4.5	16	7.2	9	2	24	14.4	0	19.333	7.2	10.8	16	44	12	0	9.6	0	2	0	0	4.8	10.5	9.6	1	14	0	0	3	9	0	0
3500	8.4	0	15	7.2	3.6	8	0	1.5	8	4	0	4	0	4.8	0	19.2	0	16	1.2	7.5	4	0	7.2	0	13.333	2.4	1.2	8	30	7.2	0	4.8	0	4	0	2.4	0	12	8.4	0	14	0	3	0	9	0	0
4000	7.2	0	10.5	1.2	1.2	0	3	0	4	0	0	0	0	2.4	0	10.8	0	8	0	1.5	0	0	9.6	0	7.3333	0	0	0	26	0	0	0	0	0	0	2.4	0	10.5	4.8	0	0	0	3	0	0	0	0
4500	1.2	0	0	1.2	0	0	0	0	0	0	0	0	0	0	0	4.8	0	0	0	0	0	0	2.4	0	6	0	0	2	14.4	8	0	0	0	0	0	2.4	3	6	0	0	0	0	0	0	3	0	0
5000	3.6	0	0	0	0	0	0	0	0	0	0	0	0	0	0	0	0	0	0	0	0	0	0	0	0	0	0	2	15	0	0	0	0	0	0	0	0	0	0	0	0	0	0	0	0	0	0

## Sheet: Fig 3c
Figure 3c
MM	MX	MF	FF	FX	FM
2.08341	3.15802	2.78263	0.548163	1.02074	4.22431
2.39731	2.02999	0.871041	1.28733	1.40056	5.72995
2.12085	0.768228	1.61796	0.623709	1.27965	4.11773
1.19977	0.726849	1.22448	1.17515	1.17861	8.96803
1.28133		2.41317	0.921129	3.41729	3.55925
1.55912		2.79656		1.76045	3.34013
0.938727		1.59411		2.5467	4.12565
2.4412		0.527683		0.394442
0.216287		0.90923

## Sheet: Fig 3d
Figure 3d
MM	MX	MF	FF	FX	FM
20.6015	20.3786	17.0253	18.9208	14.3155	24.0381
25.2337	13.6855	12.9318	11.8651	16.017	19.5165
8.88538	9.03457	25.7241	21.8512	16.1555	34.6369
25.4643	17.6983	23.0891	16.2066	14.3644	30.8332
19.742		22.1405	21.1603	19.9948	26.1478
18.1429		19.0408		12.9701	32.3458
		23.0811		17.2989	24.2343
				11.591

## Sheet: Fig 3g
Figure 3g
MM	MX	MF	FF	FX	FM
155681	170418	179097	306970	152628	253432
246967	273018	193161	203560	228050	217656
195176	193111	159742	173445	115523	307329
243650	89828.7	123897	188425	266867	288853
236404		187240	180377	129784	554876
251041		259825		149833	403494
167435		142338			296089
204343		194926			412376
190311		349881			326415

## Sheet: Fig 4b
Figure 4b
MM	MX	MF	FF	FX	FM
46864.4	44642.6	42958.9	27942.3	51987.2	33637.7
50092.7	43394.9	39400.3	30695.7	48349.6	50856.2
40817	14558.4	45479.6	32732.1	19046.9	49543.5
55101.3	28586.8	31709.6	35640.7	33783.2	60651.6
42437.1		15403.4	25061.6	25674.4	53835.4
44228		23506.6	46834.1	49438.9	37655.5
34665.7		60204			25939.9
42220		68974.2			61149.6
30711.6		36458.5			31083.8
		8801.24			36221.4

## Sheet: Fig 4c
Figure 4c
MM	MX	MF	FF	FX	FM
3.40514	7.9392	6.70052	7.58151	12.5994	11.1826
5.96346	7.73783	5.70041	2.42474	6.28612	20.9627
11.97	2.07472	4.35333	2.97467	4.01563	12.6493
3.18341	5.87531	3.61526	10.8078	8.23697	22.3262
11.5903		7.41341	3.43488	3.30448	9.4442
5.10402		2.05194	13.5294	6.11419	15.8695
16.2202		12.8395			9.62382
6.19724		5.37902			5.59322
		8.13446			5.07241
		1.47678

[truncated: 5 more sheets: Fig 4e, Fig 4f, Fig 4g, Fig 4h, Fig 4i]
